# Supplementary material for: Risk, Characteristics and Biomarkers of Cytokine Release Syndrome in Patients with Relapsed/Refractory AML or MDS Treated with CD3xCD123 Bispecific Antibody APVO436
Source: Cancers (Basel). 2021 Oct 21;13(21):5287. doi: 10.3390/cancers13215287 (PMC8582601; doi:10.3390/cancers13215287)
Supplement: Supplementary file 1 [file cancers-13-05287-s001.zip]

Archive with 1 entries (1 files):
- cancers-1403529-supplementary.pdf
